# Supplementary material for: Influence of risk literacy, decision-making styles and motivation on clinical reasoning in medical students: an ordinal logistic regression analysis
Source: BMC Med Educ. 2025 Apr 29;25:633. doi: 10.1186/s12909-025-07135-5 (PMC12042451; doi:10.1186/s12909-025-07135-5)
Supplement: Supplementary file 1 — Supplementary Material 1. [file 12909_2025_7135_MOESM1_ESM.xlsx]

## Sheet: dataset
ID	age	sex	score_BNT	score_DSS_rat	score_DSS_int	score_MCS	score_dissertation	score_science	score_university
1	20	1	2	20	13	0	5	5	5
2	22	1	2	21	14	0	4	3	2
3	20	0	2	21	11	0	5	4	5
4	20	0	2	18	14	0	5	2	4
5	20	0	4	23	15	0	5	3	3
6	21	0	4	21	13	0	5	3	2
7	20	0	4	17	15	0	4	3	3
8	20	0	3	20	11	0	4	2	4
9	21	0	4	21	12	0	5	3	2
10	22	0	4	21	12	3	5	4	3
11	20	0	4	23	17	2	5	3	3
12	21	0	4	20	11	3	5	4	3
13	23	1	4	22	11	0	4	2	3
14	22	0	3	16	19	0	3	2	4
15	21	1	3	20	9	1	5	3	3
16	21	0	3	20	13	1	5	4	4
17	30	1	3	19	11	0	4	1	4
18	20	0	1	24	14	0	4	2	2
19	35	NA	1	22	13	0	3	2	3
20	21	0	3	19	12	0	3	3	4
21	20	0	2	24	14	0	5	2	2
22	26	0	4	21	11	1	4	2	3
23	20	0	3	19	13	0	5	4	5
24	24	1	4	22	9	2	3	2	4
25	40	0	3	25	12	0	5	5	5
26	30	0	2	21	16	0	4	3	4
27	28	1	4	22	12	0	5	2	3
29	32	0	3	22	13	0	4	2	3
30	37	0	1	22	13	0	4	4	3
32	30	0	3	22	14	0	5	4	4
34	22	0	4	25	15	0	5	1	2
35	29	1	3	20	11	0	5	2	1
36	28	1	2	20	9	0	5	3	4
37	19	0	3	20	15	0	5	4	3
38	29	1	1	22	7	0	5	4	4
39	23	1	2	16	11	0	4	2	4
40	21	1	2	18	14	0	5	2	3
41	21	0	2	15	15	0	4	4	4
42	23	1	0	18	13	0	4	3	3
43	20	0	3	20	10	0	5	2	4
44	21	0	2	21	14	0	4	2	1
45	21	1	2	22	12	0	5	4	5
46	21	1	4	22	13	1	5	5	5
47	21	1	4	24	14	0	5	4	5
48	22	0	3	22	15	0	4	3	4
49	21	0	3	23	11	0	5	2	4
50	20	1	3	22	18	1	4	2	3
51	23	1	3	16	10	1	5	5	4
52	22	1	4	19	20	3	5	1	4
53	20	0	3	21	19	0	3	1	2
54	21	0	3	20	15	0	5	2	2
55	20	0	4	21	15	0	5	4	4
56	21	1	3	22	8	0	5	2	3
57	22	0	3	16	17	1	5	1	4
58	21	0	4	19	10	0	5	3	3
60	23	0	2	20	15	0	3	2	3
61	21	0	4	25	8	0	5	5	3
62	20	0	4	20	14	0	4	1	4
63	22	0	4	23	12	3	5	5	4
64	31	0	1	20	14	0	5	2	3
65	22	0	4	18	13	0	5	2	4
66	22	1	4	19	15	0	4	3	2
67	20	0	1	18	13	0	5	1	2
68	22	1	1	23	13	0	4	3	4
69	21	0	1	19	15	0	5	2	4
70	24	0	3	23	13	0	4	2	3
71	20	0	4	24	11	1	4	1	2
72	23	0	4	23	9	3	4	2	3
73	20	0	4	22	13	2	4	3	3
74	22	1	1	20	15	0	4	2	2
75	29	0	3	18	16	0	5	1	3
76	21	0	3	22	8	0	5	2	2
77	29	0	3	20	20	0	4	2	3
78	21	0	4	21	13	0	4	2	3
79	22	1	3	18	7	0	2	2	2
80	21	0	4	22	14	0	4	2	4
81	26	1	2	22	5	0	4	2	1
82	22	0	1	24	18	0	5	4	1
83	22	0	0	19	13	0	5	1	2
84	21	0	3	21	14	0	5	3	4
85	21	0	3	17	10	0	4	1	2
86	22	1	4	20	15	0	3	1	2
87	24	1	1	19	9	0	5	2	3
88	20	0	3	22	11	0	4	2	3
90	21	0	2	25	14	0	5	3	5
91	20	0	3	24	17	0	5	3	3
92	21	0	2	21	14	1	5	2	4
93	21	1	4	21	7	1	5	4	4
94	22	1	4	21	18	2	5	5	5
95	26	0	0	16	5	0	5	3	5
96	21	0	4	25	9	0	5	5	4
97	21	0	2	24	12	0	5	3	2
99	21	0	3	22	15	1	5	3	2
100	30	0	2	16	14	0	4	1	5
101	21	0	4	21	10	0	5	5	5
102	21	1	1	23	9	0	5	5	5
103	21	1	3	20	12	0	4	1	4
104	20	0	3	17	16	0	4	1	3
105	21	0	4	20	15	0	4	2	2
106	20	0	3	20	16	0	4	4	1
107	22	0	3	23	15	0	5	2	2
108	22	0	4	18	19	0	5	2	3
109	21	0	4	15	12	3	5	4	5
110	20	0	2	19	18	0	4	1	2
111	21	0	3	20	14	0	4	2	4
112	20	0	4	22	10	0	5	1	3
113	20	0	2	20	11	0	5	3	5
114	22	0	1	23	10	0	5	2	3
115	21	0	3	25	10	0	4	2	1
116	20	0	4	22	18	0	5	2	3
117	21	1	3	21	13	0	5	3	5
118	21	1	1	21	12	0	4	3	4
119	24	0	3	19	13	0	5	2	3
120	21	1	4	21	12	3	5	5	5
121	25	1	3	24	13	3	5	5	5
122	20	1	4	23	9	2	5	5	5
123	22	0	4	22	10	2	4	1	2
124	20	0	4	19	20	0	5	1	4
125	24	0	2	25	19	0	4	2	2
126	22	0	2	23	11	0	5	2	2
127	22	1	4	22	9	0	5	4	4
128	20	0	2	22	14	0	5	2	4
129	21	0	2	18	19	0	5	1	3
130	21	0	2	18	17	0	3	2	5
131	22	1	4	19	13	0	4	1	4
132	21	1	4	11	17	0	3	2	2
133	21	1	2	20	15	0	5	4	4
134	21	0	3	17	14	0	5	1	2
